# Supplementary material for: Intra-Articular Injection of Autologous Micro-Fragmented Adipose Tissue for the Treatment of Knee Osteoarthritis: A Prospective Interventional Study
Source: J Pers Med. 2023 Mar 10;13(3):504. doi: 10.3390/jpm13030504 (PMC10059754; doi:10.3390/jpm13030504)
Supplement: Supplementary file 1 [file jpm-13-00504-s001.zip]

Archive with 1 entries (1 files):
- jpm-2236395-Supplementary Figure S1.pdf
